# Supplementary material for: Predictors of SARS-CoV-2 Infection and Severe and Lethal COVID-19 after Three Years of Follow-Up: A Population-Wide Study
Source: Viruses. 2023 Aug 24;15(9):1794. doi: 10.3390/v15091794 (PMC10534678; doi:10.3390/v15091794)
Supplement: Supplementary file 1 [file viruses-15-01794-s001.zip]

Archive with 1 entries (1 files):
- viruses-2557754-supplementary.pdf
